# Supplementary material for: Resurgence of Dengue Virus Serotype 3 in Minas Gerais, Brazil: A Case Report
Source: Pathogens. 2024 Feb 24;13(3):202. doi: 10.3390/pathogens13030202 (PMC10974589; doi:10.3390/pathogens13030202)
Supplement: Supplementary file 1 [file pathogens-13-00202-s001.zip]

Archive with 1 entries (1 files):
- pathogens-2849857-supplementary.pdf
